# Supplementary material for: Rapid functional divergence after small-scale gene duplication in grasses
Source: BMC Evol Biol. 2019 May 2;19:97. doi: 10.1186/s12862-019-1415-2 (PMC6498639; doi:10.1186/s12862-019-1415-2)
Supplement: Supplementary file 1 — Table S1. Classification of all duplicate gene pairs with Ediv values in Brachypodium distachyon. Table S2. Classification of all duplicate gene pairs with Ediv values in Oryza sativa japonica. Table S3. Classification of all duplicate gene pairs with Ediv values in Sorghum bicolor. Tables S1–3. Contain classifications of duplicate gene pairs in the three grass species. (XLSX 134 kb) [file 12862_2019_1415_MOESM1_ESM.xlsx]

## Sheet: Brachypodium
Table S1. Classification of all duplicate gene pairs with Ediv values in Brachypodium distachyon
	Parent	Child	Ancestor	E_P.A	E_C.A	E_P.C.A	Classification
	BD3G06090	BD2G18677	OS05G45890	0.194305	0.096032	0.128404	Neofunctionalization(Parent)
	BD3G03350	BD1G14140	OS02G04520	0.187818	0.249247	0.204079	Specialization
	BD2G56340	BD2G24310	OS01G65094	0.106408	0.144314	0.118938	Conservation
	BD3G59620	BD1G66510	OS03G16874	0.0647428	0.581021	0.0842983	Neofunctionalization(Child)
	BD3G49860	BD4G14680	OS02G42670	0.123811	0.127987	0.117611	Conservation
	BD5G25490	BD3G36620	OS04G57290	0.100532	0.0626444	0.0642525	Conservation
	BD5G11040	BD3G46230	OS04G36810	0.0560139	0.0616939	0.0560217	Conservation
	BD1G17340	BD5G09040	OS01G13190	0.0593393	0.171625	0.0572453	Conservation
	BD5G05150	BD3G43190	OS04G24520	0.128578	0.129725	0.12716	Conservation
	BD4G34440	BD3G53770	OS09G32680	0.0597579	0.0504997	0.0481446	Conservation
	BD2G21217	BD1G55060	OS05G41510	0.0545149	0.124796	0.0623184	Conservation
	BD3G38390	BD1G28770	OS08G37320	0.0621342	0.0448199	0.0533507	Conservation
	BD3G60330	BD1G43050	OS02G58150	0.117662	0.358404	0.216052	Neofunctionalization(Child)
	BD2G26115	BD2G26110	OS05G33010	0.174136	0.132138	0.146879	Conservation
	BD4G14150	BD4G14140	OS11G38990	0.0939833	0.114044	0.103895	Conservation
	BD4G32890	BD3G38820	OS08G37990	0.317601	0.286061	0.274876	Specialization
	BD4G24880	BD3G17836	OS08G10570	0.530723	0.0705904	0.0881227	Neofunctionalization(Parent)
	BD2G03290	BD2G03250	OS01G05660	0.299552	0.501125	0.313801	Specialization
	BD5G18740	BD1G09680	OS03G52340	0.115713	0.0523365	0.0381456	Conservation
	BD5G02047	BD3G57650	OS09G29790	0.248993	0.397298	0.263064	Specialization
	BD3G57280	BD1G46420	OS06G10340	0.114163	0.0782438	0.0970222	Conservation
	BD1G12630	BD4G00820	OS03G47190	0.241196	0.316139	0.226518	Specialization
	BD3G49500	BD1G10600	OS05G30880	0.0849998	0.10854	0.0833963	Conservation
	BD3G43170	BD2G38000	OS02G26814	0.0360393	0.0645156	0.0357446	Conservation
	BD5G09750	BD1G50100	OS04G34100	0.0482328	0.0557858	0.0502253	Conservation
	BD5G02300	BD5G02310	OS04G01480	0.0853335	0.136287	0.0867736	Conservation
	BD2G37530	BD4G35665	OS05G02650	0.054152	0.18666	0.0788688	Neofunctionalization(Child)
	BD2G26410	BD1G39070	OS06G34710	0.0363263	0.0473949	0.0362198	Conservation
	BD5G21280	BD5G21290	OS04G52110	0.304474	0.864625	0.309942	Specialization
	BD2G52710	BD2G41560	OS01G59060	0.146581	0.145631	0.145767	Conservation
	BD3G02840	BD1G72950	OS02G03740	0.113484	0.141585	0.11723	Conservation
	BD5G21120	BD3G48990	OS01G42980	0.0827435	0.0553676	0.0591534	Conservation
	BD1G56937	BD1G56930	OS07G06800	0.486122	0.400036	0.432061	Specialization
	BD3G05246	BD3G05252	OS02G07420	0.0443865	0.273342	0.0606523	Neofunctionalization(Child)
	BD4G02700	BD2G19950	OS12G40550	0.0695528	0.152656	0.0621034	Conservation
	BD2G09850	BD2G09840	OS02G14780	0.0581903	0.0952644	0.0586956	Conservation
	BD2G37930	BD2G05300	OS04G58830	0.0579507	0.550578	0.0663342	Neofunctionalization(Child)
	BD1G75970	BD1G65977	OS03G04400	0.0732001	0.112688	0.0407555	Conservation
	BD3G58190	BD4G32760	OS02G52370	0.147371	0.221221	0.11164	Neofunctionalization(Child)
	BD5G10390	BD3G45560	OS04G35300	0.0459343	0.0995794	0.0511369	Conservation
	BD2G40147	BD2G14070	OS01G34330	0.0473371	0.189709	0.0518661	Neofunctionalization(Child)
	BD3G10590	BD1G78220	OS08G37444	0.0183247	0.0265141	0.0205235	Conservation
	BD3G55870	BD1G29160	OS02G57640	0.034928	0.223283	0.0332039	Neofunctionalization(Child)
	BD5G24917	BD3G16920	OS08G05840	0.326357	0.0532375	0.0966933	Neofunctionalization(Parent)
	BD1G34980	BD1G44400	OS06G49800	0.0355564	0.46317	0.0919334	Neofunctionalization(Child)
	BD1G28650	BD1G00510	OS07G27300	0.0327746	0.0778074	0.0557207	Conservation
	BD1G61030	BD1G20592	OS03G26490	0.22839	0.260565	0.204169	Specialization
	BD4G15730	BD3G00240	OS02G01020	0.0703993	0.0766353	0.0712334	Conservation
	BD1G58600	BD5G15610	OS06G22690	0.140044	0.201362	0.143786	Neofunctionalization(Child)
	BD4G43740	BD2G38330	OS05G03780	0.184376	0.0801942	0.0924909	Neofunctionalization(Parent)
	BD3G53502	BD1G42720	OS06G21390	0.0665111	0.0509384	0.0515989	Conservation
	BD3G11270	BD1G41907	OS06G30310	0.84335	0.10228	0.136733	Neofunctionalization(Parent)
	BD1G14400	BD1G04226	OS01G08770	0.0590028	0.0787048	0.0682681	Conservation
	BD2G41520	BD2G41410	OS01G39010	0.0555806	0.0696404	0.046654	Conservation
	BD3G19550	BD1G68620	OS08G17294	0.074156	0.107354	0.0891659	Conservation
	BD4G21762	BD4G21756	OS11G12800	0.095572	0.0517121	0.0570029	Conservation
	BD3G03450	BD3G11160	OS02G04780	0.207163	0.665163	0.371528	Specialization
	BD5G13070	BD5G13080	OS04G39560	0.0860171	0.144488	0.0950872	Conservation
	BD4G20480	BD2G39030	OS11G16580	0.104703	0.587269	0.134699	Neofunctionalization(Child)
	BD3G57210	BD1G46487	OS02G53780	0.0573305	0.0456824	0.0417053	Conservation
	BD3G60762	BD3G39580	OS07G25440	0.0916006	0.0643264	0.065512	Conservation
	BD1G15240	BD4G06600	OS12G40750	0.135107	0.287705	0.139748	Neofunctionalization(Child)
	BD1G60846	BD4G25110	OS03G27019	0.0323514	0.562326	0.0490415	Neofunctionalization(Child)
	BD3G55310	BD2G49650	OS02G57150	0.120215	0.0748471	0.0873363	Conservation
	BD4G03810	BD1G14986	OS12G38650	0.0782787	0.0788352	0.0718238	Conservation
	BD1G09327	BD4G04250	OS03G52780	0.0305894	0.178302	0.0200311	Conservation
	BD3G31500	BD1G77440	OS03G02540	0.0378424	0.0605109	0.0487129	Conservation
	BD2G44440	BD4G28745	OS01G44210	0.0599	0.126809	0.0443324	Conservation
	BD1G56650	BD1G25822	OS07G34610	0.204245	0.147058	0.158	Neofunctionalization(Parent)
	BD2G58742	BD1G38000	OS06G36170	0.104442	0.143844	0.119934	Conservation
	BD1G21050	BD1G15020	OS07G42632	0.0882061	0.0499622	0.0583176	Conservation
	BD3G34340	BD2G26870	OS05G32140	0.0950769	0.102997	0.0954251	Conservation
	BD2G15250	BD1G35900	OS06G41440	0.0649565	0.0705078	0.0645274	Conservation
	BD3G47460	BD2G24715	OS02G37910	0.167241	0.423053	0.162932	Neofunctionalization(Child)
	BD2G58697	BD1G24950	OS01G68810	0.0693583	0.0551424	0.0612328	Conservation
	BD1G03290	BD1G03150	OS03G61140	0.0648733	0.06897	0.0571987	Conservation
	BD3G41330	BD3G18760	OS08G42020	0.123068	0.0967038	0.0703391	Conservation
	BD2G49180	BD2G49167	OS01G53560	0.13282	0.221739	0.149333	Neofunctionalization(Child)
	BD2G52910	BD5G03100	OS01G59500	0.0389669	0.14711	0.0521488	Conservation
	BD4G27627	BD4G27650	OS09G12780	0.205843	0.185868	0.17047	Subfunctionalization
	BD2G10710	BD1G34100	OS03G42050	0.10589	0.0730601	0.0832817	Conservation
	BD1G19930	BD5G03470	OS07G44650	0.0765072	0.111251	0.0516246	Conservation
	BD1G52340	BD1G50730	OS06G01410	0.0845499	0.191646	0.0940227	Neofunctionalization(Child)
	BD5G23410	BD3G15780	OS04G54590	0.114468	0.341427	0.125576	Neofunctionalization(Child)
	BD2G56330	BD2G24300	OS01G65090	0.048657	0.152122	0.0419178	Conservation
	BD3G03380	BD1G29520	OS10G25780	0.055596	0.0688675	0.0570992	Conservation
	BD1G48440	BD1G43870	OS06G06820	0.0668691	0.308904	0.0747443	Neofunctionalization(Child)
	BD3G18840	BD1G58317	OS08G14490	0.0887677	0.137479	0.0856285	Conservation
	BD5G08610	BD2G12480	OS04G32580	0.0271326	0.0732405	0.0246623	Conservation
	BD1G32480	BD1G29530	OS02G52460	0.16208	0.148623	0.152015	Conservation
	BD5G12810	BD4G28837	OS04G39210	0.0651581	0.0880411	0.0504389	Conservation
	BD2G36700	BD2G13380	OS05G04860	0.172924	0.111714	0.128463	Conservation
	BD3G56720	BD1G29340	OS02G58110	0.0609433	0.0551584	0.0502195	Conservation
	BD4G03230	BD4G13370	OS12G39620	0.116891	0.515035	0.138477	Neofunctionalization(Child)
	BD2G55260	BD1G62750	OS01G63500	0.360926	0.16142	0.229308	Neofunctionalization(Parent)
	BD1G12580	BD4G00780	OS03G47280	0.439777	0.686183	0.50316	Specialization
	BD3G03360	BD0G00260	OS06G49110	0.140781	0.029441	0.0607597	Conservation
	BD5G12340	BD1G77340	OS04G38610	0.102291	0.0855227	0.0770542	Conservation
	BD2G17430	BD2G17420	OS05G47820	0.210178	0.376853	0.276097	Specialization
	BD2G33390	BD2G05660	OS05G09490	0.0480409	0.0476765	0.0472481	Conservation
	BD1G20770	BD4G01000	OS07G43360	0.0270851	0.107034	0.0418529	Conservation
	BD5G07290	BD3G10220	OS02G17520	0.261504	0.0532998	0.0608913	Neofunctionalization(Parent)
	BD2G62360	BD2G37160	OS03G40920	0.0878311	0.0741602	0.0802372	Conservation
	BD3G06840	BD2G45525	OS02G10020	0.1744	0.301859	0.234231	Neofunctionalization(Child)
	BD4G36300	BD4G11517	OS05G09630	0.0521811	0.0164592	0.0326804	Conservation
	BD4G12050	BD4G06280	OS12G33100	0.192637	0.0630456	0.102597	Neofunctionalization(Parent)
	BD3G42937	BD3G03817	OS05G29010	0.145379	0.206855	0.142071	Neofunctionalization(Child)
	BD4G03710	BD3G57520	OS02G53330	0.120794	0.0557191	0.0538543	Conservation
	BD4G37046	BD1G53360	OS07G14350	0.129471	0.0599926	0.0768284	Conservation
	BD3G00610	BD1G51930	OS02G01310	0.408331	0.300359	0.352284	Specialization
	BD1G58817	BD1G36770	OS06G39906	0.158006	0.156171	0.131734	Conservation
	BD5G13790	BD1G68630	OS04G40840	0.0566854	0.167741	0.0706129	Conservation
	BD1G28280	BD1G28290	OS07G28820	0.0863842	0.116658	0.0756585	Conservation
	BD4G39210	BD4G26287	OS12G17310	0.0717328	0.164472	0.0793137	Conservation
	BD1G17990	BD1G01560	OS03G63430	0.0378849	0.0326779	0.0331598	Conservation
	BD1G04780	BD1G54440	OS07G10420	0.16258	0.0903586	0.088872	Conservation
	BD5G01910	BD3G07987	OS01G40000	0.0918967	0.1341	0.0900406	Conservation
	BD2G46730	BD2G17240	OS01G49026	0.101056	0.0813242	0.0894895	Conservation
	BD4G40280	BD1G13850	OS10G41960	0.040832	0.0296932	0.0337136	Conservation
	BD1G47950	BD1G47960	OS06G07770	0.224237	0.237419	0.227916	Specialization
	BD2G34920	BD2G34080	OS05G06490	0.0677461	0.0583602	0.0631709	Conservation
	BD2G35880	BD2G35870	OS05G05660	0.0658557	0.0506185	0.0569756	Conservation
	BD2G09607	BD2G09580	OS01G15770	0.27596	0.248136	0.219481	Specialization
	BD4G39430	BD2G03546	OS02G22370	0.061651	0.434584	0.0721193	Neofunctionalization(Child)
	BD1G52110	BD3G00710	OS06G01680	0.0354052	0.0583151	0.0452019	Conservation
	BD2G02687	BD1G54400	OS04G56730	0.119585	0.0638536	0.0640155	Conservation
	BD5G01890	BD2G06310	OS04G02150	0.0610889	0.971909	0.104146	Neofunctionalization(Child)
	BD1G33130	BD1G33117	OS05G28190	0.0679186	0.0710403	0.0690425	Conservation
	BD1G37070	BD1G20380	OS06G39260	0.0450882	0.0775427	0.055913	Conservation
	BD5G15940	BD1G04570	OS04G43922	0.117203	0.09858	0.0813425	Conservation
	BD2G61970	BD3G07350	OS01G73950	0.0741682	0.114404	0.0899026	Conservation
	BD1G06810	BD4G31320	OS03G56800	0.10523	0.394564	0.106803	Neofunctionalization(Child)
	BD2G50890	BD2G50880	OS01G56000	0.0732821	0.0734549	0.0686475	Conservation
	BD2G11627	BD1G36810	OS02G38250	0.0398618	0.106353	0.0501669	Conservation
	BD2G09520	BD2G09510	OS01G15630	0.0805131	0.0484121	0.0554491	Conservation
	BD3G52710	BD3G52697	OS02G47570	0.226183	0.0653237	0.0842212	Neofunctionalization(Parent)
	BD1G54807	BD5G15637	OS07G09400	0.0765955	0.145752	0.107088	Conservation
	BD3G39230	BD1G66460	OS03G16940	0.457188	0.318983	0.229971	Specialization
	BD3G30060	BD2G58736	OS10G35690	0.0742554	0.0741584	0.0725775	Conservation
	BD5G14230	BD4G32600	OS09G29190	0.100171	0.060687	0.0682014	Conservation
	BD2G16920	BD2G11780	OS02G20940	0.0799821	0.128595	0.0863446	Conservation
	BD2G26330	BD1G38790	OS06G27800	0.0886675	0.0956846	0.0876499	Conservation
	BD5G15167	BD1G21160	OS04G42870	0.110647	0.423909	0.13194	Neofunctionalization(Child)
	BD3G58870	BD3G58840	OS02G56910	0.138385	0.425881	0.120552	Neofunctionalization(Child)
	BD4G07040	BD4G07007	OS12G31380	0.0756683	0.11323	0.065389	Conservation
	BD3G52102	BD5G19820	OS04G49954	0.0701028	0.0801956	0.0698697	Conservation
	BD4G33980	BD1G54490	OS07G07610	0.0642342	0.0696806	0.0637692	Conservation
	BD2G09007	BD2G07850	OS01G13150	0.0919258	0.125972	0.0841685	Conservation
	BD5G23220	BD3G15540	OS08G08040	0.0722106	0.0933377	0.0781222	Conservation
	BD4G39110	BD1G41797	OS12G18630	0.0389445	0.0781135	0.043112	Conservation
	BD5G16680	BD4G29487	OS09G21470	0.0492945	0.0614437	0.0538705	Conservation
	BD3G54507	BD3G54500	OS02G56020	0.279411	0.0650179	0.0546395	Neofunctionalization(Parent)
	BD4G02882	BD1G37967	OS12G40340	0.0986529	0.11823	0.107316	Conservation
	BD2G40830	BD5G22810	OS01G36940	0.0649491	0.0884099	0.0755052	Conservation
	BD3G35290	BD3G35270	OS08G31090	0.283206	0.256466	0.222667	Specialization
	BD2G37320	BD2G62440	OS05G02260	0.0462391	0.066832	0.0488607	Conservation
	BD4G22260	BD1G50950	OS09G04210	0.103251	0.0761689	0.0835606	Conservation
	BD1G08977	BD1G08970	OS03G53250	0.0266884	0.0992577	0.0386692	Conservation
	BD1G18790	BD1G18795	OS07G46660	0.0595539	0.157765	0.0470941	Conservation
	BD1G23180	BD1G23170	OS07G39700	0.220854	0.378219	0.253005	Specialization
	BD4G22405	BD4G22300	OS11G10780	0.0688518	0.0607796	0.0603192	Conservation
	BD2G28060	BD2G11730	OS05G28960	0.0800653	0.132961	0.0755821	Conservation
	BD3G58890	BD3G58880	OS02G51740	0.568157	0.301809	0.390594	Specialization
	BD4G08790	BD4G08720	OS09G07510	0.0402901	0.0331231	0.0353472	Conservation
	BD5G08180	BD3G44110	OS04G31910	0.15886	0.157013	0.151575	Conservation
	BD1G75720	BD1G65360	OS04G14654	0.0792088	0.184458	0.101234	Neofunctionalization(Child)
	BD4G01260	BD2G57987	OS12G42700	0.137141	0.16396	0.149054	Conservation
	BD3G16377	BD3G16360	OS08G06330	0.0884475	0.0776958	0.0769439	Conservation
	BD3G55820	BD4G38855	OS02G57600	0.165437	0.107687	0.128924	Conservation
	BD2G09380	BD2G09400	OS01G15490	0.0407934	0.591365	0.0617416	Neofunctionalization(Child)
	BD3G45020	BD5G09480	OS02G33170	0.363105	0.526134	0.464658	Specialization
	BD3G51350	BD3G14360	OS02G44680	0.272558	0.391325	0.308715	Specialization
	BD1G09790	BD1G09760	OS03G52130	0.196629	0.241779	0.19585	Specialization
	BD3G59650	BD3G41230	OS07G06820	0.237479	0.0564054	0.0607964	Neofunctionalization(Parent)
	BD1G64290	BD1G64280	OS03G19720	0.0991857	0.132352	0.110104	Conservation
	BD2G45040	BD2G45030	OS01G45640	0.0670741	0.370954	0.121026	Neofunctionalization(Child)
	BD5G26400	BD1G30290	OS09G18320	0.0732093	0.124445	0.0734749	Conservation
	BD5G25291	BD4G44060	OS04G28040	0.124773	0.11911	0.110555	Conservation
	BD4G08152	BD4G08146	OS12G19370	0.189538	0.297451	0.222574	Specialization
	BD3G19660	BD1G16730	OS07G49210	0.171108	0.0675034	0.0528646	Conservation
	BD2G55940	BD1G14170	OS11G44810	0.177753	0.195382	0.17894	Neofunctionalization(Child)
	BD5G10860	BD3G51200	OS02G44870	0.162998	0.133769	0.144399	Conservation
	BD4G13260	BD3G26820	OS11G40600	0.234925	0.25949	0.238828	Specialization
	BD3G48440	BD1G10780	OS04G42000	0.0648137	0.0617554	0.0603661	Conservation
	BD2G23490	BD2G30510	OS05G38170	0.137357	0.181439	0.134763	Conservation
	BD4G27970	BD3G34680	OS08G28230	0.190208	0.0574488	0.0334747	Neofunctionalization(Parent)
	BD2G61220	BD2G19730	OS01G72600	0.254026	0.277957	0.238244	Specialization
	BD2G20580	BD3G48637	OS05G42300	0.0737124	0.0633004	0.0540547	Conservation
	BD1G02740	BD1G02730	OS03G61790	0.0834949	0.26681	0.0883841	Neofunctionalization(Child)
	BD2G16600	BD2G16577	OS05G48880	0.249218	0.247028	0.236639	Specialization
	BD3G17960	BD5G21337	OS07G25420	0.0410189	0.140041	0.041963	Conservation
	BD3G22595	BD3G22590	OS10G08780	0.264267	0.300665	0.276032	Specialization
	BD5G21570	BD1G69860	OS04G52300	0.0841401	0.146093	0.101229	Conservation
	BD4G40380	BD3G34646	OS02G19440	0.0980932	0.0976098	0.0934616	Conservation
	BD2G01270	BD2G01090	OS01G02170	0.28832	0.274432	0.27749	Specialization
	BD4G26437	BD1G29410	OS06G42490	0.0530611	0.0507435	0.0500018	Conservation
	BD5G05060	BD1G42010	OS04G24180	0.0453795	0.0519955	0.0413326	Conservation
	BD5G19880	BD5G19870	OS04G49980	0.227471	0.398877	0.263159	Specialization
	BD2G47630	BD2G18020	OS01G50810	0.408577	0.335583	0.301634	Specialization
	BD1G74000	BD1G74100	OS03G06950	0.0363447	0.495227	0.125137	Neofunctionalization(Child)
	BD5G24240	BD1G07410	OS03G42320	0.0829793	0.087473	0.0781467	Conservation
	BD2G35030	BD2G12570	OS05G06420	0.0900996	0.175131	0.0651049	Conservation
	BD5G27360	BD1G51390	OS06G04660	0.0551185	0.0389387	0.0423868	Conservation
	BD2G50600	BD2G20010	OS05G37884	0.118181	0.111357	0.114159	Conservation
	BD5G14800	BD2G57060	OS04G42330	0.10665	0.0813447	0.0600021	Conservation
	BD2G56880	BD1G18320	OS01G67000	0.0642777	0.0261624	0.0351748	Conservation
	BD3G44540	BD4G17080	OS02G31867	0.241112	0.552378	0.458989	Specialization
	BD2G09000	BD2G07860	OS01G13160	0.0463124	0.0563065	0.050346	Conservation
	BD3G52240	BD5G20065	OS02G46700	0.0392399	0.184047	0.0715542	Neofunctionalization(Child)
	BD3G35740	BD5G14360	OS08G31840	0.0847144	0.096725	0.0712754	Conservation
	BD3G28520	BD1G24420	OS01G31610	0.0716996	0.120389	0.0427863	Conservation
	BD4G28900	BD4G28890	OS09G19970	0.327839	0.363193	0.322337	Specialization
	BD1G37250	BD3G51260	OS06G38940	0.0842262	0.113165	0.0895324	Conservation
	BD3G17560	BD1G27250	OS12G21500	0.08046	0.0859237	0.0782032	Conservation
	BD4G13280	BD4G13267	OS11G40590	0.184922	0.179213	0.17169	Neofunctionalization(Parent)
	BD5G21640	BD2G08280	OS01G13730	0.0853846	0.163549	0.0897128	Conservation
	BD1G66240	BD1G16460	OS03G17210	0.107518	0.127926	0.112083	Conservation
	BD3G31900	BD3G05977	OS02G08360	0.0585495	0.0786315	0.0674294	Conservation
	BD5G14160	BD5G14150	OS04G41300	0.0890734	0.157847	0.12241	Conservation
	BD5G03590	BD5G03650	OS07G34950	0.19848	0.265502	0.20293	Specialization
	BD5G16490	BD1G65377	OS04G44770	0.217839	0.139671	0.153843	Neofunctionalization(Parent)
	BD4G38340	BD4G38330	OS07G48840	0.0523937	0.0614898	0.0566574	Conservation
	BD3G10697	BD2G20100	OS02G21890	0.375398	0.418987	0.373071	Specialization
	BD3G19910	BD4G20060	OS08G19320	0.0738643	0.177339	0.0791193	Conservation
	BD4G28960	BD1G04980	OS03G58910	0.983191	0.170204	0.204434	Neofunctionalization(Parent)
	BD4G45170	BD2G22540	OS05G39530	0.0942588	0.106575	0.0800903	Conservation
	BD1G35390	BD3G06556	OS06G43000	0.0866486	0.830937	0.699802	Neofunctionalization(Child)
	BD2G15127	BD1G27344	OS05G50410	0.128602	0.199929	0.126336	Neofunctionalization(Child)
	BD4G38660	BD2G00840	OS09G39590	0.0802155	0.0747503	0.0629161	Conservation
	BD3G12930	BD3G23580	OS08G01130	0.177368	0.256791	0.164365	Neofunctionalization(Child)
	BD2G47710	BD2G18120	OS05G46470	0.125066	0.452617	0.2531	Neofunctionalization(Child)
	BD5G07660	BD3G43930	OS04G31120	0.554537	0.274669	0.284818	Specialization
	BD1G54960	BD1G54970	OS07G09040	0.446584	0.418182	0.415329	Specialization
	BD4G06350	BD4G12210	OS12G32992	0.0688998	0.0600873	0.0603198	Conservation
	BD3G45710	BD3G45720	OS02G34830	0.158415	0.147517	0.147686	Conservation
	BD4G14260	BD4G07145	OS11G38790	0.233218	0.329685	0.245164	Specialization
	BD3G33580	BD1G78590	OS10G41420	0.315402	0.185168	0.194819	Specialization
	BD4G17380	BD4G00290	OS12G44360	0.153997	0.121918	0.0967043	Conservation
	BD4G40850	BD4G22785	OS12G08700	0.702267	0.805719	0.690546	Specialization
	BD3G52410	BD1G72670	OS02G47030	0.140802	0.650168	0.159039	Neofunctionalization(Child)
	BD3G05780	BD3G05767	OS02G08130	0.0717245	0.0561982	0.0563849	Conservation
	BD3G05690	BD1G31510	OS02G07980	0.096564	0.33926	0.0984022	Neofunctionalization(Child)
	BD1G54900	BD1G49307	OS06G05820	0.0690905	0.15592	0.084048	Conservation
	BD2G56120	BD2G24150	SB09G021560	0.0375675	0.0409144	0.0347108	Conservation
	BD3G29760	BD3G29750	SB01G018450	0.212878	0.0663128	0.112989	Neofunctionalization(Parent)
	BD2G31920	BD2G49930	SB09G007310	0.0388121	0.303806	0.0618402	Neofunctionalization(Child)
	BD2G45600	BD3G09750	SB03G030090	0.180362	0.157623	0.15728	Conservation
	BD2G27830	BD2G41050	SB09G018100	0.0649135	0.0359322	0.0456083	Conservation
	BD4G31410	BD2G57720	SB09G024910	0.0839295	0.0715819	0.0769803	Conservation
	BD1G00990	BD5G08510	SB01G000600	0.0254151	0.0233767	0.0230276	Conservation
	BD4G14950	BD3G26860	SB01G021890	0.0520212	0.277623	0.104962	Neofunctionalization(Child)
	BD4G28410	BD1G60150	SB01G032810	0.0740135	0.0660043	0.0691759	Conservation
	BD1G72130	BD1G72140	SB06G021450	0.0881174	0.0940367	0.0836689	Conservation
	BD3G48000	BD2G31120	SB04G025190	0.113826	0.0988329	0.100623	Conservation
	BD1G46360	BD1G60080	SB10G006740	0.0208035	0.0199407	0.0193762	Conservation
	BD1G06440	BD1G58470	SB01G005970	0.0679371	0.0535218	0.0571059	Conservation
	BD5G13670	BD2G38290	SB06G020460	0.0869258	0.0705786	0.0734945	Conservation
	BD2G57530	BD4G35170	SB03G042480	0.127895	0.141532	0.101014	Conservation
	BD5G15780	BD3G49197	SB06G022680	0.0485169	0.0622522	0.0475605	Conservation
	BD3G20150	BD1G30490	SB10G025220	0.169018	0.081847	0.12202	Conservation
	BD3G22635	BD1G68010	SB01G004490	0.1673	0.304064	0.22752	Neofunctionalization(Child)
	BD1G49160	BD2G49890	SB10G003750	0.0731633	0.0932149	0.079381	Conservation
	BD3G39060	BD4G33060	SB07G028755	0.295217	0.253412	0.258815	Specialization
	BD4G16260	BD4G06810	SB05G025180	0.0776119	0.0914632	0.0821673	Conservation
	BD1G61380	BD1G20290	SB02G040440	0.0934701	0.082533	0.0766669	Conservation
	BD3G26787	BD3G26780	SB01G021960	0.12579	0.113806	0.100753	Conservation
	BD4G04030	BD4G04310	SB08G018540	0.0698559	0.527641	0.0693258	Neofunctionalization(Child)
	BD3G23030	BD1G67870	SB01G040850	0.224355	0.186961	0.191905	Specialization
	BD4G40507	BD4G21680	SB05G007260	0.0861845	0.0926263	0.081758	Conservation
	BD3G03390	BD1G34500	SB04G003100	0.485098	0.443259	0.446329	Specialization
	BD3G43130	BD5G03510	SB04G017420	0.0534251	0.0622693	0.0465728	Conservation
	BD3G31090	BD1G77650	SB01G017010	0.0534944	0.0356009	0.030967	Conservation

## Sheet: Oryza
Table S2. Classification of all duplicate gene pairs with Ediv values in Oryza sativa japonica
	Parent	Child	Ancestor	E_P.A	E_C.A	E_P.C.A	Classification
	OS06G16290	OS02G49610	BD3G56240	0.0727417	0.117854	0.0901675	Conservation
	OS08G02840	OS08G02800	BD3G14070	0.0883886	0.554892	0.142359	Neofunctionalization(Child)
	OS04G35220	OS02G29220	BD5G10290	0.0678641	0.0899228	0.0766579	Conservation
	OS08G27050	OS01G49760	BD3G22010	0.117214	0.135678	0.09036	Conservation
	OS03G11490	OS06G51524	BD1G70050	0.162228	0.154543	0.147811	Conservation
	OS02G03110	OS06G29650	BD5G22340	0.0391851	0.124154	0.0363776	Conservation
	OS08G42540	OS04G55840	BD3G41530	0.0581985	0.128096	0.0747711	Conservation
	OS04G36859	OS02G35720	BD5G10990	0.0567192	0.0518995	0.0525068	Conservation
	OS02G10400	OS03G10080	BD3G07200	0.172331	0.160729	0.149635	Conservation
	OS03G58740	OS07G09384	BD1G05100	0.135413	0.44759	0.212273	Neofunctionalization(Child)
	OS11G44790	OS09G36020	BD4G35830	0.138778	0.0814835	0.0852389	Conservation
	OS01G48570	OS11G27795	BD2G46490	0.776236	0.780782	0.77684	Specialization
	OS12G05810	OS04G44810	BD5G16530	0.21201	0.055968	0.0952343	Neofunctionalization(Parent)
	OS04G57790	OS05G09650	BD5G25920	0.0491382	0.123988	0.072923	Conservation
	OS12G26510	OS12G26690	BD3G36550	0.929674	0.852171	0.891654	Specialization
	OS06G22700	OS02G17470	BD1G41430	0.0379899	0.0753621	0.0479507	Conservation
	OS02G52250	OS06G11420	BD3G58310	0.0445311	0.450935	0.0596382	Neofunctionalization(Child)
	OS01G05090	OS03G47550	BD2G02940	0.115682	0.0555279	0.081852	Conservation
	OS01G65700	OS01G65710	BD1G70730	0.494279	0.398941	0.395544	Specialization
	OS04G38950	OS03G50880	BD5G12580	0.0700953	0.0995904	0.075986	Conservation
	OS06G14530	OS02G50050	BD1G44120	0.235314	0.216768	0.215854	Specialization
	OS09G32430	OS05G46140	BD4G34260	0.0516969	0.14341	0.068874	Conservation
	OS12G15420	OS11G05394	BD4G39400	0.0712439	0.09113	0.0753082	Conservation
	OS04G47906	OS04G47912	BD5G18610	0.0680522	0.0998001	0.0790234	Conservation
	OS06G49030	OS02G04650	BD3G03532	0.0484913	0.0673868	0.0451526	Conservation
	OS11G05490	OS12G05690	BD4G42290	0.238971	0.687864	0.208771	Specialization
	OS06G35770	OS02G38860	BD1G38210	0.206278	0.275713	0.220333	Specialization
	OS05G22730	OS12G29570	BD4G07440	0.238883	0.265683	0.242447	Specialization
	OS06G50970	OS05G03150	BD1G30060	0.140802	0.0678469	0.0960053	Conservation
	OS01G13080	OS06G48780	BD1G34200	0.0665783	0.0511265	0.0563246	Conservation
	OS12G02589	OS11G02660	BD4G44300	0.113182	0.120762	0.0960602	Conservation
	OS08G20270	OS05G24580	BD3G19990	0.0642505	0.714104	0.088395	Neofunctionalization(Child)
	OS02G39400	OS03G44159	BD3G48140	0.171762	0.324774	0.213353	Neofunctionalization(Child)
	OS04G33440	OS04G33420	BD5G09140	0.0834708	0.093577	0.0854444	Conservation
	OS08G13890	OS04G40900	BD5G13880	0.0544672	0.160058	0.065978	Conservation
	OS11G36060	OS11G34820	BD4G16160	0.0861566	0.071232	0.0723512	Conservation
	OS12G03420	OS11G03660	BD4G43770	0.299748	0.398077	0.315508	Specialization
	OS08G18150	OS08G18880	BD3G19820	0.138119	0.290862	0.161021	Neofunctionalization(Child)
	OS03G56782	OS04G43820	BD1G06830	0.177804	0.360581	0.20496	Neofunctionalization(Child)
	OS09G12550	OS02G18820	BD3G59200	0.0665736	0.0482577	0.03401	Conservation
	OS12G04940	OS11G04950	BD4G26590	0.238093	0.0318052	0.0464423	Neofunctionalization(Parent)
	OS10G36580	OS10G36610	BD3G30730	0.110801	0.239877	0.130914	Neofunctionalization(Child)
	OS07G46310	OS03G20700	BD1G19220	0.230103	0.146886	0.137534	Neofunctionalization(Parent)
	OS10G23204	OS03G08800	BD3G23300	0.073333	0.0623151	0.068091	Conservation
	OS12G39650	OS03G13770	BD4G03150	0.104407	0.0901728	0.0933544	Conservation
	OS08G02350	OS08G02354	BD3G13757	0.136142	0.260187	0.161636	Neofunctionalization(Child)
	OS01G12570	OS01G12560	BD2G07470	0.454903	0.183441	0.184785	Specialization
	OS02G17640	OS02G17620	BD3G10240	0.100417	0.401145	0.172794	Neofunctionalization(Child)
	OS01G15520	OS08G32690	BD2G09420	0.120184	0.0881946	0.0988778	Conservation
	OS07G41810	OS07G41820	BD1G21700	0.167238	0.113886	0.137539	Conservation
	OS03G58720	OS03G60930	BD1G05110	0.0740346	0.123736	0.0853971	Conservation
	OS03G04520	OS01G72650	BD1G75860	0.0496224	0.177442	0.0818345	Conservation
	OS05G48770	OS05G48790	BD5G10830	0.381315	0.446576	0.417736	Specialization
	OS04G53470	OS04G53460	BD5G22430	0.111835	0.0665102	0.0703862	Conservation
	OS06G14510	OS03G56460	BD2G37400	0.0349105	0.0631664	0.04546	Conservation
	OS12G04210	OS11G04440	BD4G43310	0.147042	0.0976587	0.114763	Conservation
	OS08G01794	OS06G24870	BD3G13380	0.049242	0.0589871	0.0493479	Conservation
	OS01G51410	OS06G40940	BD2G48010	0.0950708	0.0983273	0.0957151	Conservation
	OS12G38640	OS11G27300	BD4G03820	0.193053	0.322816	0.192872	Specialization
	OS06G23910	OS12G22800	BD1G41750	0.193351	0.769205	0.336015	Specialization
	OS03G61080	OS03G17840	BD4G25410	0.294168	0.214547	0.249372	Specialization
	OS12G05170	OS11G05120	BD4G42790	0.148132	0.117757	0.112644	Conservation
	OS03G61019	OS07G13950	BD1G03410	0.0732496	0.0820802	0.0749481	Conservation
	OS07G44430	OS07G44440	BD1G20040	0.187909	0.446922	0.199694	Specialization
	OS09G39220	OS01G25189	BD4G38370	0.119709	0.20647	0.146723	Neofunctionalization(Child)
	OS07G48300	OS03G21550	BD1G63310	0.10087	0.0206383	0.0358247	Conservation
	OS06G07350	OS07G18050	BD1G48140	0.0184882	0.0582566	0.0313122	Conservation
	OS10G37570	OS10G37540	BD3G31350	0.65015	0.889148	0.532922	Specialization
	OS12G40115	OS03G42480	BD4G02940	0.0964607	0.164904	0.122024	Conservation
	OS12G38260	OS08G41480	BD4G04280	0.0847682	0.700081	0.637742	Neofunctionalization(Child)
	OS09G21780	OS04G35620	BD4G29570	0.0778744	0.0825245	0.069077	Conservation
	OS02G10794	OS02G10790	BD3G07490	0.151918	0.0884244	0.109689	Conservation
	OS03G10240	OS10G21540	BD1G71240	0.0480471	0.158456	0.0599245	Conservation
	OS01G04110	OS08G37480	BD2G02180	0.11732	0.0766726	0.091054	Conservation
	OS09G37860	OS02G49270	BD3G56470	0.10751	0.0994706	0.102577	Conservation
	OS04G01130	OS11G34300	BD5G02470	0.142845	0.0589119	0.0764814	Conservation
	OS10G42780	OS01G32830	BD3G34517	0.375495	0.189727	0.174651	Subfunctionalization
	OS12G03180	OS11G03460	BD4G43930	0.203196	0.118994	0.127128	Neofunctionalization(Parent)
	OS07G46760	OS05G03870	BD1G18680	0.0449577	0.404667	0.0856489	Neofunctionalization(Child)
	OS12G41290	OS02G32340	BD4G02710	0.177927	0.0747328	0.107062	Conservation
	OS03G55360	OS08G43490	BD1G07830	0.10392	0.210703	0.139986	Neofunctionalization(Child)
	OS02G28870	OS02G29300	BD3G43630	0.317493	0.183486	0.193765	Specialization
	OS04G24410	OS04G17700	BD5G04600	0.181073	0.05381	0.0824912	Conservation
	OS01G45070	OS01G44980	BD2G44760	0.0972009	0.183861	0.105756	Neofunctionalization(Child)
	OS05G08820	OS05G25680	BD2G33690	0.108262	0.191985	0.123573	Neofunctionalization(Child)
	OS06G12000	OS02G51510	BD1G45390	0.479424	1.08082	0.592621	Specialization
	OS09G07320	OS08G25140	BD3G15390	0.0844022	0.0710338	0.0498568	Conservation
	OS11G16390	OS11G16330	BD4G20610	0.120039	0.0760758	0.0973103	Conservation
	OS12G34854	OS06G07190	BD3G20560	0.0926303	0.139851	0.106202	Conservation
	OS11G38930	OS06G33980	BD1G29740	0.0772331	0.12504	0.0827997	Conservation
	OS08G41650	OS09G12510	BD3G41020	0.320976	0.485209	0.335113	Specialization
	OS03G18410	OS02G49180	BD1G15810	0.0827995	0.35099	0.085875	Neofunctionalization(Child)
	OS03G58190	OS07G08220	BD1G05520	0.123191	0.13688	0.0897074	Conservation
	OS02G40810	OS09G33740	BD3G49030	0.0384549	0.18666	0.0611416	Neofunctionalization(Child)
	OS01G66170	OS05G00994	BD2G57150	0.0876618	0.151345	0.101961	Conservation
	OS04G02650	OS04G02580	BD5G01850	0.269365	0.4399	0.35903	Specialization
	OS12G04440	OS11G04670	BD4G43130	0.0985098	0.0857566	0.091126	Conservation
	OS12G34460	OS12G34450	BD4G06030	0.0687844	0.203757	0.0791096	Neofunctionalization(Child)
	OS01G35990	OS01G34660	BD1G07710	0.0615032	0.0954493	0.0710969	Conservation
	OS01G67120	OS05G37000	BD2G57590	0.155714	0.435519	0.163463	Neofunctionalization(Child)
	OS03G60180	OS08G36610	BD1G04060	0.0760732	0.198159	0.101884	Neofunctionalization(Child)
	OS12G01940	OS11G01880	BD4G26690	0.0780249	0.0565129	0.0655554	Conservation
	OS12G07290	OS04G35270	BD4G41520	0.0711919	0.369663	0.111968	Neofunctionalization(Child)
	OS07G07580	OS06G51380	BD1G29464	0.0954339	0.105373	0.0839984	Conservation
	OS10G16640	OS03G11460	BD1G70080	0.138426	0.0390968	0.0679607	Conservation
	OS03G01250	OS07G28260	BD1G78370	0.0439959	0.0659751	0.048952	Conservation
	OS12G43580	OS05G40920	BD4G00967	0.340102	0.354125	0.336537	Specialization
	OS02G46350	OS01G64990	BD1G22170	0.0652471	0.141504	0.081685	Conservation
	OS10G35480	OS04G44730	BD3G29960	0.0953031	0.34447	0.172337	Neofunctionalization(Child)
	OS01G57240	OS05G42290	BD2G51790	0.541448	0.633743	0.539585	Specialization
	OS10G35550	OS01G15860	BD3G29980	0.0429315	0.0835587	0.0539026	Conservation
	OS07G44790	OS03G28400	BD1G19830	0.058784	0.0987318	0.0757809	Conservation
	OS03G52970	OS09G25370	BD1G09210	0.0910694	0.219862	0.10126	Neofunctionalization(Child)
	OS05G25880	OS05G25870	BD2G30590	0.257274	0.119408	0.139655	Neofunctionalization(Parent)
	OS12G02100	OS11G02159	BD4G25590	0.166847	0.164077	0.156068	Conservation
	OS06G06040	OS03G62670	BD1G49130	0.100145	0.928316	0.24836	Neofunctionalization(Child)
	OS04G35580	OS02G34930	BD5G10590	0.436781	0.228697	0.262065	Specialization
	OS07G38600	OS05G10980	BD2G39330	0.119406	0.160165	0.132522	Conservation
	OS12G04270	OS11G04500	BD4G43250	0.171434	0.148502	0.1532	Conservation
	OS11G13420	OS05G25400	BD2G06000	0.121075	0.176689	0.136864	Conservation
	OS01G12920	OS01G12910	BD2G07740	0.225744	0.185072	0.197239	Specialization
	OS06G12876	OS07G40730	BD1G22590	0.0524985	0.135336	0.0757865	Conservation
	OS03G61090	OS07G13969	BD1G03340	0.13229	0.185772	0.125943	Neofunctionalization(Child)
	OS05G39650	OS03G50040	BD1G11130	0.0684188	0.0630853	0.0635645	Conservation
	OS09G01640	OS05G23240	BD4G08167	0.0373143	0.746841	0.0565776	Neofunctionalization(Child)
	OS02G20430	OS01G63900	BD2G55470	0.11245	0.105674	0.104794	Conservation
	OS02G39830	OS04G42134	BD3G48520	0.0655795	0.058679	0.0504542	Conservation
	OS01G40110	OS01G40120	BD2G41957	0.0901488	0.261898	0.101927	Neofunctionalization(Child)
	OS03G15190	OS03G11130	BD1G67680	0.123336	0.389752	0.110984	Neofunctionalization(Child)
	OS12G02380	OS11G02450	BD4G25740	0.129974	0.147143	0.131318	Conservation
	OS12G05210	OS11G05170	BD4G42710	0.125136	0.262182	0.144437	Neofunctionalization(Child)
	OS05G41810	OS12G41430	BD2G21017	0.0361551	0.118729	0.070413	Conservation
	OS01G60050	OS01G60040	BD2G53267	0.249658	0.0748978	0.068769	Neofunctionalization(Parent)
	OS01G10290	OS10G41110	BD3G33350	0.0711904	0.0564392	0.0601339	Conservation
	OS10G11110	OS08G01110	BD3G12940	0.101293	0.106194	0.102626	Conservation
	OS02G17370	OS06G22654	BD3G10166	0.168885	0.0829508	0.0839493	Conservation
	OS12G03070	OS11G03390	BD4G26130	0.235776	0.296855	0.261218	Specialization
	OS08G04170	OS06G49920	BD3G14480	0.0442033	0.0827479	0.0546497	Conservation
	OS11G37130	OS06G01290	BD1G39520	0.0929103	0.188768	0.114111	Neofunctionalization(Child)
	OS09G12800	OS07G19560	BD1G19280	0.0395292	0.0795195	0.053678	Conservation
	OS05G07030	OS01G06510	BD2G34680	0.0516851	0.0666629	0.0485039	Conservation
	OS07G27790	OS05G03820	BD2G38340	0.0566301	0.053468	0.0536252	Conservation
	OS10G41170	OS03G01190	BD1G78420	0.233516	0.0841439	0.102956	Neofunctionalization(Parent)
	OS02G34640	OS04G35390	BD3G45570	0.307778	0.301239	0.28832	Specialization
	OS06G36890	OS03G08300	BD1G72620	0.145424	0.0832769	0.0954562	Conservation
	OS06G20400	OS04G57819	BD5G25980	0.130742	0.130975	0.128841	Conservation
	OS03G08624	OS03G08630	BD1G72320	0.229169	0.119125	0.106517	Neofunctionalization(Parent)
	OS09G26900	OS08G35490	BD4G31330	0.142554	0.683626	0.148608	Neofunctionalization(Child)
	OS10G26690	OS03G07290	BD1G73780	0.103493	0.0598675	0.0637921	Conservation
	OS04G56995	OS09G10730	BD5G25330	0.378906	0.675214	0.440413	Specialization
	OS03G53970	OS05G46920	BD1G08460	0.194003	0.17679	0.138444	Neofunctionalization(Parent)
	OS05G27660	OS03G18700	BD1G65060	0.0557739	0.0717995	0.038282	Conservation
	OS12G03960	OS11G04160	BD4G26330	0.289831	0.107142	0.127344	Neofunctionalization(Parent)
	OS08G02360	OS03G62720	BD1G20450	0.190538	0.0844328	0.108966	Neofunctionalization(Parent)
	OS11G37540	OS01G52810	BD4G15117	0.0852585	0.100039	0.0896151	Conservation
	OS12G04160	OS11G04370	BD4G26480	0.0957922	0.0949322	0.090484	Conservation
	OS12G25640	OS11G29340	BD4G19110	0.119965	0.0777882	0.0917305	Conservation
	OS04G33510	OS01G09500	BD5G09230	0.0788521	0.179375	0.0698428	Conservation
	OS02G43920	OS06G46540	BD3G50600	0.0957094	0.153465	0.104311	Conservation
	OS04G58560	OS03G27350	BD5G26480	0.0394999	0.0736537	0.0437423	Conservation
	OS10G41450	OS07G07020	BD3G33620	0.0761458	0.0325626	0.0499505	Conservation
	OS09G29800	OS08G38010	BD4G32910	0.123104	0.144093	0.113621	Conservation
	OS08G43290	OS09G35700	BD3G42070	0.516307	0.759634	0.629778	Specialization
	OS03G20330	OS07G48800	BD1G64050	0.448016	0.849388	0.515834	Specialization
	OS06G44810	OS02G08080	BD1G31357	0.353579	0.190099	0.252717	Specialization
	OS03G02690	OS03G02570	BD1G77400	0.0942478	0.347854	0.0645145	Neofunctionalization(Child)
	OS06G30901	OS06G30894	BD1G39436	0.104678	0.0581895	0.0701319	Conservation
	OS12G08800	OS01G59320	BD2G52830	0.0931421	0.109069	0.0581539	Conservation
	OS02G06850	OS06G46580	BD3G04870	0.34851	0.376565	0.353332	Specialization
	OS07G43322	OS07G43316	BD1G20720	0.0657853	0.202386	0.120917	Neofunctionalization(Child)
	OS01G67730	OS02G10430	BD2G57960	0.102797	0.0652008	0.080379	Conservation
	OS12G26060	OS11G29390	BD4G07810	0.2813	0.0925681	0.128039	Neofunctionalization(Parent)
	OS09G35720	OS05G18730	BD4G35730	0.291728	0.261487	0.259491	Specialization
	OS12G01540	OS11G01540	BD4G44844	0.157598	0.238164	0.181629	Neofunctionalization(Child)
	OS08G42440	OS09G33550	BD3G41500	0.162532	0.134052	0.145454	Conservation
	OS05G19030	OS05G19000	BD4G07637	0.23923	0.232673	0.212225	Specialization
	OS02G53360	OS06G10570	BD1G46270	0.234683	0.408073	0.248931	Specialization
	OS11G34950	OS11G34980	BD4G16467	0.105969	0.10759	0.101276	Conservation
	OS02G44704	OS03G06379	BD3G51310	0.0612735	0.14503	0.10098	Conservation
	OS04G51080	OS02G14290	BD5G20410	0.0993554	0.169416	0.12006	Conservation
	OS01G66730	OS01G47256	BD2G45690	0.29271	0.0992906	0.153831	Neofunctionalization(Parent)
	OS12G20310	OS01G13250	BD3G52820	0.0635233	0.417053	0.0611056	Neofunctionalization(Child)
	OS05G46450	OS01G50934	BD2G18140	0.0820206	0.091103	0.084525	Conservation
	OS12G43370	OS08G42910	BD3G41840	0.0683558	0.183061	0.0859291	Conservation
	OS02G13980	OS06G35830	BD3G09013	0.366829	0.300752	0.32378	Specialization
	OS01G05100	OS03G47540	BD2G02950	0.27843	0.769731	0.42131	Specialization
	OS01G63410	OS05G37780	BD2G55200	0.207212	0.556431	0.193764	Specialization
	OS02G07120	OS02G07340	BD1G17710	0.0509944	0.113368	0.0699704	Conservation
	OS11G37670	OS10G02690	BD4G14970	0.166302	0.308333	0.164212	Neofunctionalization(Child)
	OS02G02990	OS05G41630	BD3G02180	0.0305721	0.583055	0.0729096	Neofunctionalization(Child)
	OS08G01859	OS06G23210	BD5G03950	0.121264	0.166751	0.133697	Conservation
	OS06G29220	OS06G29180	BD1G42270	0.402702	0.0628056	0.0744425	Neofunctionalization(Parent)
	OS01G19400	OS10G05940	BD2G11457	0.0626987	0.121206	0.0760883	Conservation
	OS03G51140	OS02G33540	BD1G10447	0.0580913	0.270942	0.0754258	Neofunctionalization(Child)
	OS12G43100	OS12G06620	BD3G55700	0.0706227	0.120702	0.0813714	Conservation
	OS04G02500	OS05G14040	BD5G01880	0.0519286	0.0794644	0.0593462	Conservation
	OS01G49110	OS01G49060	BD1G74340	0.23492	0.0885859	0.121525	Neofunctionalization(Parent)
	OS05G18774	OS04G22860	BD5G00720	0.0603997	0.10744	0.0780596	Conservation
	OS10G14194	OS10G13914	BD3G15970	0.3116	0.499296	0.362084	Specialization
	OS03G02600	OS04G09810	BD1G77370	0.0923563	0.199611	0.120384	Neofunctionalization(Child)
	OS10G42090	OS03G39380	BD3G33920	0.040402	0.094131	0.0579297	Conservation
	OS12G04860	OS11G04850	BD4G43030	0.142962	0.117569	0.123642	Conservation
	OS12G06220	OS12G06210	BD4G42030	0.246636	0.596003	0.226363	Specialization
	OS09G28019	OS03G55660	BD4G31937	0.0985203	0.164703	0.122124	Conservation
	OS08G31930	OS12G14840	BD3G35790	0.150763	0.186902	0.165775	Neofunctionalization(Child)
	OS07G38950	OS07G07820	BD1G23620	0.209017	0.258831	0.231426	Specialization
	OS07G12630	OS03G60130	BD1G04097	0.0791225	0.0438241	0.0392467	Conservation
	OS01G55880	OS08G07540	BD2G50810	0.158758	0.118584	0.131899	Conservation
	OS03G43770	OS12G41630	BD1G13990	0.380293	0.2934	0.329583	Specialization
	OS09G06620	OS09G06660	BD5G18580	0.712642	0.767821	0.724797	Specialization
	OS06G05910	OS06G05900	BD1G49240	0.0652331	0.0649523	0.0592334	Conservation
	OS02G56930	OS02G56940	BD3G55110	0.395058	0.230914	0.242836	Specialization
	OS12G41760	OS05G01330	BD2G39870	0.100254	0.426568	0.123664	Neofunctionalization(Child)
	OS01G43510	OS05G50730	BD2G44000	0.280333	0.276029	0.239001	Specialization
	OS04G41280	OS02G25960	BD5G14137	0.164117	0.383805	0.155164	Neofunctionalization(Child)
	OS01G51030	OS05G46440	BD2G47770	0.18293	0.360094	0.204972	Neofunctionalization(Child)
	OS10G13700	OS03G15050	BD1G67730	0.257923	0.228285	0.233297	Specialization
	OS06G49120	OS02G04510	BD0G00310	0.113738	0.193074	0.104766	Neofunctionalization(Child)
	OS01G13100	OS01G13090	BD2G07800	0.076471	0.115275	0.0917374	Conservation
	OS03G42110	OS10G35170	BD1G14590	0.0664808	0.626586	0.0489394	Neofunctionalization(Child)
	OS08G10590	OS08G10580	BD3G17857	0.0588977	0.0656789	0.0583348	Conservation
	OS02G44132	OS01G64370	BD2G55807	0.115708	0.0632877	0.0730263	Conservation
	OS03G39820	OS03G29910	BD1G15180	0.104791	0.0592251	0.0784571	Conservation
	OS07G29770	OS05G42200	BD1G27807	0.0656542	0.125747	0.0724483	Conservation
	OS12G04934	OS11G04935	BD4G26580	0.0527441	0.125897	0.0568185	Conservation
	OS12G13120	OS11G18990	BD4G39695	0.240055	0.164391	0.182212	Neofunctionalization(Parent)
	OS12G05000	OS11G04990	BD4G42940	0.0558441	0.0654643	0.0552574	Conservation
	OS02G02110	OS01G39810	BD3G01150	0.20749	0.136857	0.144957	Neofunctionalization(Parent)
	OS10G41150	OS01G53450	BD3G33370	0.0463093	0.0826209	0.0366543	Conservation
	OS02G58270	OS02G58260	BD3G60470	0.13259	0.164808	0.144499	Conservation
	OS05G31230	OS04G42120	BD5G14667	0.146618	0.235426	0.170042	Neofunctionalization(Child)
	OS11G07470	OS02G55010	BD4G24197	0.0667096	0.112993	0.0742212	Conservation
	OS07G06080	OS01G41160	BD1G57360	0.109391	0.327529	0.126051	Neofunctionalization(Child)
	OS10G40260	OS07G45400	BD1G21177	0.216151	0.0924765	0.1088	Neofunctionalization(Parent)
	OS09G32274	OS08G40610	BD4G34170	0.0798248	0.107159	0.0918914	Conservation
	OS12G36930	OS08G17060	BD3G19520	0.126286	0.118632	0.117627	Conservation
	OS08G36330	OS05G06840	BD3G37840	0.228799	0.200609	0.198824	Specialization
	OS09G29070	OS08G37380	BD4G32530	0.0475074	0.0940722	0.0562623	Conservation
	OS03G01730	OS04G02890	BD1G78057	0.0463146	0.12631	0.0744223	Conservation
	OS04G57590	OS11G37920	BD5G25750	0.0688072	0.360224	0.116558	Neofunctionalization(Child)
	OS01G46510	OS01G46450	BD2G45380	0.0464112	0.736218	0.0644979	Neofunctionalization(Child)
	OS07G35600	OS04G40320	BD4G44770	0.109636	0.0410684	0.0619397	Conservation
	OS10G07210	OS09G17660	BD3G20830	0.251798	0.381096	0.269198	Specialization
	OS12G04520	OS11G04740	BD4G43070	0.0461518	0.0759897	0.0568571	Conservation
	OS03G57430	OS03G57425	BD1G06310	0.0454465	0.0865977	0.0426646	Conservation
	OS12G02370	OS11G02440	BD4G44390	0.21061	0.182516	0.190755	Neofunctionalization(Parent)
	OS10G37870	OS10G37860	BD3G31560	0.230909	0.309025	0.27034	Specialization
	OS08G01920	OS07G22390	BD3G13467	0.0939756	0.085057	0.0714065	Conservation
	OS02G37870	OS01G05530	BD3G47400	0.045125	0.0755728	0.0516557	Conservation
	OS05G28010	OS01G46020	BD2G45180	0.114221	0.165259	0.117486	Conservation
	OS03G58700	OS03G58690	BD1G05122	0.0394135	0.102133	0.0607989	Conservation
	OS12G37710	OS07G17390	BD4G04640	0.148953	0.133949	0.1369	Conservation
	OS12G02030	OS11G02070	BD4G25540	0.388724	0.355548	0.355091	Specialization
	OS02G26984	OS03G37320	BD3G43260	0.0826571	0.191215	0.101148	Neofunctionalization(Child)
	OS05G13950	OS01G12870	BD2G07690	0.0418068	0.0398392	0.0401751	Conservation
	OS07G48970	OS03G19410	BD1G64507	0.122414	0.027138	0.055773	Conservation
	OS07G49260	OS03G18190	BD1G16640	0.0879411	0.296912	0.128054	Neofunctionalization(Child)
	OS01G19140	OS12G29990	BD2G11360	0.169841	0.0893408	0.100316	Conservation
	OS03G09260	OS03G09270	BD1G07717	0.0765567	0.0471908	0.0514046	Conservation
	OS03G58930	OS08G28740	BD1G04940	0.144406	0.13412	0.120032	Conservation
	OS06G05980	OS01G54580	SB10G003750	0.126222	0.11375	0.0735842	Conservation
	OS06G49070	OS02G04550	SB04G003100	0.286671	0.541495	0.308092	Specialization
	OS05G43130	OS01G33030	SB09G024910	0.214795	0.115187	0.124973	Neofunctionalization(Parent)
	OS07G44050	OS03G25620	SB02G040440	0.129752	0.0958804	0.107727	Conservation
	OS04G43700	OS02G41520	SB06G022680	0.116095	0.0587932	0.0838911	Conservation
	OS03G29470	OS07G42150	SB01G032810	0.070846	0.34786	0.0649492	Neofunctionalization(Child)
	OS04G41990	OS12G32210	SB06G021450	0.111739	0.140746	0.110146	Conservation
	OS08G38310	OS09G30070	SB07G028755	0.274389	0.260731	0.243898	Specialization
	OS10G28030	OS10G28020	SB01G021960	0.0946186	0.0862139	0.0759616	Conservation
	OS03G57210	OS07G05810	SB01G005970	0.0589256	0.046551	0.0506319	Conservation
	OS12G31820	OS11G41160	SB05G025180	0.0922784	0.120353	0.0853309	Conservation
	OS01G64770	OS05G36120	SB09G021560	0.0634516	0.0882226	0.07276	Conservation
	OS10G09850	OS03G14590	SB01G004490	0.138041	0.245077	0.175967	Neofunctionalization(Child)
	OS03G63940	OS04G32880	SB01G000600	0.0562862	0.0418436	0.0427958	Conservation
	OS12G37939	OS12G37920	SB08G018540	0.105694	0.199112	0.124713	Neofunctionalization(Child)
	OS01G47050	OS02G15950	SB03G030090	0.296421	0.168315	0.195814	Neofunctionalization(Parent)
	OS06G10430	OS03G29750	SB10G006740	0.0235645	0.0358994	0.0213284	Conservation
	OS10G35030	OS10G35010	SB01G018450	0.229742	0.0680498	0.0947439	Neofunctionalization(Parent)
	OS02G39030	OS05G23610	SB04G025190	0.105477	0.106048	0.104192	Conservation
	OS10G12750	OS03G14880	SB01G040850	0.202538	0.144615	0.118478	Neofunctionalization(Parent)
	OS02G26660	OS04G23830	SB04G017420	0.0714552	0.0995016	0.0815666	Conservation
	OS10G28200	OS11G37890	SB01G021890	0.138046	0.104629	0.116867	Conservation
	OS12G09610	OS11G13694	SB05G007260	0.0887405	0.126108	0.0982803	Conservation
	OS05G13440	OS01G54670	SB09G007310	0.0216048	0.148903	0.0452937	Conservation
	OS12G19090	OS04G40650	SB06G020460	0.115366	0.111152	0.108993	Conservation
	OS01G66980	OS09G34000	SB03G042480	0.154691	0.188343	0.153784	Neofunctionalization(Child)
	OS08G21330	OS06G43610	SB10G025220	0.192227	0.0729544	0.116293	Neofunctionalization(Parent)
	OS10G37430	OS03G02270	SB01G017010	0.0590108	0.0803639	0.0651467	Conservation
	OS05G30130	OS01G37560	SB09G018100	0.0541184	0.0892455	0.0706209	Conservation

## Sheet: Sorghum
Table S3. Classification of all duplicate gene pairs with Ediv values in Sorghum bicolor
	Parent	Child	Ancestor	E_P.A	E_C.A	E_P.C.A	Classification
	SB02G010930	SB02G010920	BD1G28660	0.055694	0.06225	0.0518921	Conservation
	SB10G010000	SB04G029160	BD3G56240	0.119341	0.0998669	0.107415	Conservation
	SB10G006566	SB09G030240	BD5G03420	0.136611	0.289851	0.148138	Neofunctionalization(Child)
	SB07G002135	SB07G002120	BD3G14070	0.229116	0.115448	0.125071	Neofunctionalization(Parent)
	SB04G031090	SB02G038580	BD3G52277	0.0740196	0.0794335	0.0686093	Conservation
	SB04G002150	SB10G000210	BD3G02520	0.0477869	0.0243301	0.0157984	Conservation
	SB05G022695	SB02G026130	BD1G04450	0.68151	0.521491	0.565171	Specialization
	SB09G006040	SB09G001230	BD1G02990	0.0804805	0.213957	0.0854202	Neofunctionalization(Child)
	SB03G007310	SB03G007306	BD2G02000	0.0432214	0.0494279	0.0447923	Conservation
	SB09G003950	SB07G027440	BD4G06310	0.0462	0.056322	0.0511186	Conservation
	SB09G028340	SB03G030900	BD2G46345	0.29629	0.178514	0.202325	Specialization
	SB08G009810	SB04G004310	BD4G42690	0.0544009	0.178891	0.0523382	Neofunctionalization(Child)
	SB08G004690	SB08G001790	BD3G52200	0.0362999	0.0484961	0.0373709	Conservation
	SB01G044880	SB01G044900	BD1G72320	0.0515268	0.236993	0.105042	Neofunctionalization(Child)
	SB07G006230	SB08G021135	BD4G45245	0.180468	0.429187	0.181777	Specialization
	SB10G031125	SB02G042160	BD1G29490	0.244392	0.167903	0.203577	Neofunctionalization(Parent)
	SB10G024430	SB04G006400	BD1G35790	0.0550465	0.0587863	0.0532166	Conservation
	SB01G032640	SB01G032630	BD1G60060	0.488228	0.487723	0.482623	Specialization
	SB09G019700	SB01G032260	BD2G25930	0.0658419	0.0490252	0.053479	Conservation
	SB04G024570	SB04G024565	BD3G47472	0.178818	0.186532	0.181614	Specialization
	SB04G038360	SB04G038350	BD3G60610	0.100396	0.165467	0.12298	Conservation
	SB10G023705	SB07G028095	BD1G36467	0.0454598	0.0678188	0.0483669	Conservation
	SB09G012310	SB09G012300	BD2G30480	0.096047	0.112531	0.0949741	Conservation
	SB05G005753	SB05G005751	BD4G23417	0.214186	0.10843	0.135318	Neofunctionalization(Parent)
	SB02G034680	SB02G034675	BD1G26287	0.1219	0.175076	0.141026	Conservation
	SB08G010820	SB08G010850	BD4G08140	0.0746249	0.0977503	0.0798252	Conservation
	SB03G022580	SB03G022513	BD2G13827	0.0834675	0.122216	0.0987865	Conservation
	SB04G009880	SB04G028260	BD3G09870	0.052024	0.043233	0.0411167	Conservation
	SB10G027155	SB03G036230	BD1G65020	1.00568	0.64643	0.607671	Specialization
	SB03G003780	SB03G003770	BD2G05030	0.0904091	0.0411443	0.0592647	Conservation
	SB10G004470	SB10G004465	BD1G48426	0.0626704	0.0504047	0.0545333	Conservation
	SB10G024810	SB03G041280	BD1G35500	0.179102	0.257793	0.204735	Specialization
	SB07G007470	SB02G035380	BD3G18700	0.0604631	0.0518593	0.0504159	Conservation
	SB03G007300	SB03G007303	BD2G02010	0.0929045	0.112232	0.0994531	Conservation
	SB02G027400	SB07G028970	BD4G32910	0.109172	0.12814	0.117644	Conservation
	SB04G024110	SB04G024105	BD3G27090	0.0904895	0.11057	0.0992844	Conservation
	SB01G008280	SB10G025980	BD1G08810	0.0861918	0.379994	0.0965511	Neofunctionalization(Child)
	SB07G020410	SB09G007187	BD1G55810	1.02	1.10777	1.03559	Specialization
	SB04G002080	SB03G007132	BD3G02420	0.0774288	0.115413	0.082334	Conservation
	SB09G019690	SB03G003990	BD2G25940	0.0519337	0.047687	0.0487309	Conservation
	SB07G005210	SB08G000620	BD3G15300	0.441926	0.510388	0.326704	Specialization
	SB05G020830	SB05G020825	BD4G16870	0.138148	0.115572	0.116415	Conservation
	SB08G003600	SB05G003470	BD4G42100	0.0782148	0.696938	0.0995381	Neofunctionalization(Child)
	SB09G000310	SB03G008990	BD2G40010	0.0533349	0.0482682	0.0464226	Conservation
	SB01G029640	SB09G008006	BD3G32900	0.0443612	0.0445081	0.0396914	Conservation
	SB06G030730	SB06G030720	BD5G24070	0.480035	0.678926	0.504898	Specialization
	SB01G018040	SB05G004513	BD3G30047	0.196446	0.177717	0.18237	Specialization
	SB03G009220	SB01G035190	BD2G03770	0.0915962	0.119806	0.0969421	Conservation
	SB02G001490	SB02G007990	BD1G58920	0.063827	0.21725	0.09866	Neofunctionalization(Child)
	SB10G026810	SB10G026820	BD1G32300	0.126486	0.197404	0.14878	Neofunctionalization(Child)
	SB08G005030	SB05G006020	BD4G41020	1.05805	1.0916	1.07373	Specialization
	SB10G004750	SB01G005840	BD1G48210	0.0389667	0.0718927	0.0501983	Conservation
	SB07G025540	SB03G037685	BD3G41780	0.101838	0.128928	0.107228	Conservation
	SB06G029510	SB04G023050	BD5G22790	0.0743374	0.0961925	0.0690086	Conservation
	SB02G035210	SB02G035190	BD1G25816	0.0896733	0.110818	0.0925033	Conservation
	SB04G010650	SB04G010640	BD3G10240	0.109394	0.523015	0.183835	Neofunctionalization(Child)
	SB04G001620	SB04G001223	BD3G01870	0.251428	0.578304	0.294757	Specialization
	SB07G027370	SB07G021830	BD1G71650	0.0976744	0.0817501	0.0852028	Conservation
	SB04G033060	SB04G011280	BD3G10610	0.0848355	0.0955475	0.0867011	Conservation
	SB01G048220	SB04G011116	BD1G76300	0.0734489	0.286766	0.11053	Neofunctionalization(Child)
	SB10G021046	SB04G020373	BD1G03660	0.118505	0.0573376	0.0806051	Conservation
	SB10G007460	SB04G033860	BD3G58310	0.359666	0.050448	0.0492268	Neofunctionalization(Parent)
	SB04G030100	SB04G030090	BD3G53160	0.0324979	0.0775272	0.0466858	Conservation
	SB10G005110	SB01G008560	BD1G47890	0.0423262	0.0394521	0.0381101	Conservation
	SB01G038090	SB09G015880	BD1G65060	0.0563723	0.0667665	0.0556178	Conservation
	SB02G040150	SB03G011343	BD1G20550	0.230419	0.311676	0.230176	Specialization
	SB01G046860	SB07G000540	BD1G74950	0.0886003	0.495531	0.0707964	Neofunctionalization(Child)
	SB09G027070	SB03G032410	BD2G18140	0.0464917	0.125873	0.0547437	Conservation
	SB04G003290	SB04G003270	BD3G03637	0.0971548	0.0627394	0.0790801	Conservation
	SB03G043430	SB03G043420	BD2G58350	0.32673	0.558487	0.434518	Specialization
	SB06G032470	SB05G022900	BD5G25750	0.052805	0.162948	0.0790338	Conservation
	SB07G005435	SB02G010660	BD3G18520	0.0988639	0.0722782	0.082708	Conservation
	SB04G037430	SB02G035880	BD1G25220	0.0512655	0.0372265	0.0397397	Conservation
	SB02G035260	SB06G009133	BD1G25790	0.0324899	0.0739535	0.0471635	Conservation
	SB01G002840	SB02G007270	BD1G03410	0.0648711	0.075226	0.0680813	Conservation
	SB04G001040	SB04G001050	BD1G54220	0.0919846	0.122566	0.0997338	Conservation
	SB03G007840	SB03G003250	BD2G01550	0.0466666	0.0444348	0.045025	Conservation
	SB06G033710	SB06G033700	BD4G43750	0.108184	0.0766128	0.0737505	Conservation
	SB08G007590	SB08G007580	BD4G39887	0.0796883	0.0975041	0.08679	Conservation
	SB01G006750	SB09G004850	BD1G07230	0.0316281	0.539841	0.0812201	Neofunctionalization(Child)
	SB03G011090	SB03G011080	BD2G10450	0.147853	0.303816	0.206196	Neofunctionalization(Child)
	SB01G003750	SB01G003760	BD1G04210	0.156488	0.179833	0.16789	Neofunctionalization(Child)
	SB02G034770	SB01G022280	BD1G26180	0.134113	0.132727	0.131967	Conservation
	SB01G028600	SB02G039850	BD3G33790	0.11108	0.0860473	0.0923689	Conservation
	SB01G035110	SB01G035105	BD1G62230	0.128621	0.220791	0.139978	Neofunctionalization(Child)
	SB04G024360	SB03G046860	BD3G47270	0.0644961	0.0763464	0.0684742	Conservation
	SB10G016920	SB04G030310	BD1G42270	0.0539104	0.228592	0.0548001	Neofunctionalization(Child)
	SB10G028950	SB05G021420	BD1G34180	0.0450036	0.0797058	0.0552562	Conservation
	SB05G019050	SB05G019053	BD4G17940	0.0633981	0.349539	0.0930728	Neofunctionalization(Child)
	SB06G023185	SB04G027060	BD3G49720	0.234484	0.197013	0.203375	Specialization
	SB02G031670	SB02G031680	BD4G36920	0.0783342	0.23938	0.0811805	Neofunctionalization(Child)
	SB08G003480	SB10G028180	BD4G42210	0.151013	0.120875	0.125972	Conservation
	SB01G043440	SB10G009060	BD1G70710	0.0656362	0.057017	0.0592385	Conservation
	SB07G025160	SB02G030420	BD3G42070	0.51372	0.624932	0.566194	Specialization
	SB08G000790	SB05G000730	BD4G44770	0.102658	0.0741577	0.084258	Conservation
	SB02G034316	SB02G034313	BD1G26580	0.135122	0.156236	0.141619	Conservation
	SB02G020390	SB02G019560	BD4G44157	1.27635	1.37128	1.31363	Specialization
	SB01G019533	SB01G019530	BD3G28550	0.0665862	0.070811	0.064029	Conservation
	SB08G004630	SB05G022530	BD4G41390	0.0551992	0.0621944	0.0572568	Conservation
	SB08G017730	SB08G022145	BD4G01215	0.0566928	0.0709814	0.0443844	Conservation
	SB06G028050	SB02G012980	BD4G08167	0.0863482	0.0683607	0.0755254	Conservation
	SB09G021980	SB04G004800	BD3G21370	0.0663379	0.0445292	0.0469138	Conservation
	SB06G017510	SB01G012600	BD1G13030	0.467548	0.137634	0.345682	Neofunctionalization(Parent)
	SB04G007366	SB04G007363	BD3G07997	0.0615502	0.0526908	0.0560255	Conservation
	SB09G028700	SB03G030430	BD2G16320	0.0455705	0.0482051	0.0455848	Conservation
	SB10G025890	SB10G025880	BD1G31027	0.0509507	0.139635	0.0532163	Conservation
	SB03G036600	SB07G028000	BD2G51900	0.0770397	0.0679446	0.0657584	Conservation
	SB03G034912	SB03G034914	BD2G50180	0.164937	0.188363	0.174089	Neofunctionalization(Child)
	SB02G034370	SB05G021615	BD1G26530	0.0817054	0.572751	0.0786065	Neofunctionalization(Child)
	SB08G000235	SB05G000220	BD4G45340	0.0481721	0.0508227	0.047403	Conservation
	SB10G010320	SB10G010310	BD1G43620	0.0519614	0.0429001	0.0467299	Conservation
	SB09G020120	SB02G009720	BD2G25570	0.0662927	0.478975	0.134901	Neofunctionalization(Child)
	SB06G013250	SB01G029350	BD5G07300	0.0664716	0.0706211	0.0673707	Conservation
	SB02G023400	SB02G023395	BD4G29190	0.0851727	0.0917165	0.0861489	Conservation
	SB06G032960	SB07G000240	BD5G26180	0.529929	0.863851	0.64798	Specialization
	SB05G003260	SB08G003270	BD4G42290	0.164063	0.757384	0.182545	Neofunctionalization(Child)
	SB04G029240	SB04G000960	BD3G56310	0.0489868	0.0600382	0.0518961	Conservation
	SB06G026607	SB06G026605	BD5G19570	0.0542941	0.0833923	0.0699088	Conservation
	SB01G013993	SB01G007320	BD1G07860	0.0995235	0.107922	0.103631	Conservation
	SB01G004680	SB02G005745	BD1G05010	0.228062	0.269659	0.191802	Specialization
	SB03G034450	SB06G026683	BD2G49710	0.0997676	0.252599	0.110647	Neofunctionalization(Child)
	SB01G035530	SB01G035525	BD1G62630	0.0681612	0.0442812	0.051941	Conservation
	SB05G001970	SB05G001960	BD4G43670	0.06638	0.0410608	0.0437886	Conservation
	SB03G046070	SB02G043745	BD2G61017	0.139949	0.119677	0.109836	Conservation
	SB02G031440	SB05G021748	BD4G36690	0.0582714	0.102786	0.067841	Conservation
	SB10G004840	SB04G030200	BD1G48140	0.0251061	0.0266344	0.0243836	Conservation
	SB03G005130	SB03G005120	BD5G22017	0.112104	0.0686009	0.0839177	Conservation
	SB01G004566	SB01G004563	BD4G03302	0.0793585	0.0883341	0.0806057	Conservation
	SB04G002063	SB04G002066	BD3G02497	0.0826722	0.0468793	0.0603832	Conservation
	SB03G044353	SB03G044350	BD2G59247	0.0700629	0.0276077	0.0439046	Conservation
	SB03G035520	SB03G035510	BD2G50850	0.345294	0.396804	0.374736	Specialization
	SB05G023450	SB01G000230	BD1G00470	0.0727539	0.117325	0.09092	Conservation
	SB05G025510	SB05G025515	BD4G12060	0.063153	0.224834	0.0961684	Neofunctionalization(Child)
	SB10G025180	SB03G041021	BD1G30410	0.0517047	0.171664	0.0726402	Conservation
	SB03G033240	SB02G010740	BD2G43127	0.0449041	0.0458551	0.0445613	Conservation
	SB04G033640	SB04G033630	BD3G50020	0.104636	0.353796	0.166528	Neofunctionalization(Child)
	SB05G003080	SB06G025080	BD5G18090	0.0846724	0.311934	0.088036	Neofunctionalization(Child)
	SB09G006100	SB03G003030	BD2G33190	0.856851	0.903394	0.873147	Specialization
	SB08G001370	SB05G002130	BD5G14550	0.066202	0.0703962	0.0667376	Conservation
	SB08G002833	SB08G002830	BD2G05445	0.101934	0.0715619	0.0815486	Conservation
	SB03G030080	SB10G010666	BD2G45590	0.139805	0.341387	0.17815	Neofunctionalization(Child)
	SB02G030130	SB03G001480	BD2G07237	0.144539	0.120545	0.129995	Conservation
	SB09G002000	SB09G001990	BD2G37680	0.0999122	0.106786	0.06646	Conservation
	SB09G002540	SB01G039836	BD1G51790	0.0616955	0.418923	0.0812033	Neofunctionalization(Child)
	SB01G044890	SB01G008330	BD4G35830	0.0918791	0.134557	0.0782809	Conservation
	SB10G026840	SB06G014820	BD5G22340	0.0384974	0.0596091	0.0444514	Conservation
	SB06G024330	SB06G024320	BD2G13870	0.0938449	0.113519	0.101755	Conservation
	SB06G033040	SB06G020130	BD5G26260	0.0594529	0.0676474	0.0601832	Conservation
	SB03G047156	SB03G047153	BD2G61920	0.152535	0.157847	0.152517	Conservation
	SB01G004800	SB04G002355	BD1G05110	0.0662004	0.292202	0.0576228	Neofunctionalization(Child)
	SB04G030610	SB09G028010	BD3G52720	0.0970385	0.0998117	0.0907974	Conservation
	SB10G026170	SB04G005185	BD1G31357	0.223774	0.435736	0.270096	Specialization
	SB02G025590	SB02G025580	BD4G31070	0.140867	0.165004	0.14576	Conservation
	SB04G031530	SB03G043610	BD3G52006	0.0894726	0.424509	0.11728	Neofunctionalization(Child)
	SB03G046030	SB07G020505	BD3G19990	0.0326634	0.270049	0.0324385	Neofunctionalization(Child)
	SB10G022550	SB04G007780	BD1G37510	0.134819	0.0758327	0.0853245	Conservation
	SB10G029750	SB03G033410	BD2G21780	0.105483	0.132206	0.112134	Conservation
	SB08G015250	SB07G019960	BD1G74840	0.0416408	0.176132	0.0798801	Conservation
	SB05G027930	SB04G000630	BD1G74340	0.0609264	0.0477416	0.0536912	Conservation
	SB02G002600	SB01G006460	BD1G58030	0.0200759	0.149184	0.0739452	Conservation
	SB06G028160	SB07G006100	BD5G21350	0.0833945	0.293966	0.121621	Neofunctionalization(Child)
	SB10G006810	SB04G034665	BD1G46270	0.178229	0.161503	0.147854	Neofunctionalization(Parent)
	SB08G001510	SB03G040650	BD2G55710	0.0994435	0.0912358	0.0912322	Conservation
	SB04G031540	SB03G043600	BD3G52000	0.112249	0.452691	0.0955606	Neofunctionalization(Child)
	SB04G000750	SB05G019035	BD4G10920	0.0318562	0.0502643	0.0380871	Conservation
	SB06G028190	SB06G028205	BD5G21380	0.0979429	0.0865818	0.089286	Conservation
	SB05G024570	SB01G018080	BD4G13770	0.065874	0.0875739	0.0629218	Conservation
	SB08G014960	SB08G014950	BD1G07717	0.0392732	0.0676783	0.0488155	Conservation
	SB02G034730	SB02G034725	BD1G26220	0.382151	0.232711	0.271283	Specialization
	SB10G019760	SB10G019740	BD1G39937	0.0465196	0.0871855	0.0557338	Conservation
	SB08G018150	SB02G037450	BD4G04800	0.073803	0.0626454	0.0626074	Conservation
	SB03G029140	SB01G050343	BD4G39580	0.0575993	0.1101	0.057836	Conservation
	SB02G004620	SB02G004600	BD1G55460	0.055852	0.0678769	0.0531577	Conservation
	SB10G011040	SB02G041260	BD1G43120	0.06691	0.0865088	0.0717026	Conservation
	SB03G004723	SB03G004726	BD2G04150	0.267758	0.261637	0.262325	Specialization
	SB04G003740	SB04G003733	BD3G04150	0.0844351	0.244187	0.111069	Neofunctionalization(Child)
	SB05G002780	SB07G019996	BD4G42940	0.0327428	0.510025	0.0944722	Neofunctionalization(Child)
	SB04G004990	SB03G029540	BD2G45180	0.0548569	0.0604325	0.0536842	Conservation
	SB05G000540	SB08G000570	BD4G44844	0.234091	0.207886	0.217933	Specialization
	SB01G044250	SB01G044430	BD1G71630	0.501793	0.4098	0.384477	Specialization
	SB08G018890	SB07G023743	BD4G03890	0.267152	0.445426	0.311233	Specialization
	SB10G008700	SB06G031720	BD5G24980	0.0884524	0.268153	0.0899074	Neofunctionalization(Child)
	SB02G040060	SB03G025520	BD1G25860	0.114295	0.0958815	0.0881929	Conservation
	SB02G034970	SB02G022380	BD1G26020	0.176327	0.218503	0.184093	Neofunctionalization(Child)
	SB04G004640	SB04G004630	BD3G05160	0.173136	0.10044	0.102721	Conservation
	SB03G013280	SB09G018120	BD2G12300	0.065388	0.343581	0.0734239	Neofunctionalization(Child)
	SB10G025730	SB04G025270	BD1G30980	0.263312	0.205924	0.218409	Specialization
	SB04G036260	SB02G032720	BD3G54420	0.0791834	0.0896444	0.0815153	Conservation
	SB10G008570	SB02G033090	BD1G04477	0.130351	0.0926746	0.10171	Conservation
	SB01G025600	SB01G025960	BD3G20830	0.251735	0.297461	0.261348	Specialization
	SB03G028750	SB03G028755	BD4G42217	0.0429001	0.0405534	0.0369747	Conservation
	SB02G025360	SB02G023580	BD1G54817	0.0732872	0.0529688	0.061675	Conservation
	SB07G023930	SB01G028795	BD3G33620	0.0412546	0.365387	0.0383873	Neofunctionalization(Child)
	SB03G003060	SB02G029155	BD4G34460	0.113922	0.235062	0.120797	Neofunctionalization(Child)
	SB02G011430	SB02G011420	BD4G38357	0.113441	0.118427	0.113433	Conservation
	SB04G024900	SB01G012185	BD4G24847	0.0891221	0.175317	0.110726	Conservation
	SB09G030220	SB09G030210	BD1G17900	0.0811748	0.0728912	0.0746876	Conservation
	SB04G020580	SB06G011401	BD3G44010	0.110423	0.238897	0.125388	Neofunctionalization(Child)
	SB09G020450	SB09G026460	BD2G18960	0.0604819	0.0739452	0.0575504	Conservation
	SB06G020330	SB06G020310	BD5G13600	0.0859685	0.103908	0.0833362	Conservation
	SB10G019710	SB04G009870	BD4G03860	0.141388	0.0827597	0.0960391	Conservation
	SB03G028390	SB09G029890	BD2G44000	0.245188	0.233547	0.205989	Specialization
	SB02G035820	SB02G035810	BD1G25290	0.958756	0.773013	0.844048	Specialization
	SB09G005560	SB04G024200	BD2G33690	0.115123	0.142454	0.120233	Conservation
	SB01G042540	SB09G004175	BD1G69590	0.0961684	0.480001	0.113273	Neofunctionalization(Child)
	SB01G044770	SB01G044785	BD3G23300	0.02711	0.1659	0.0424149	Conservation
	SB10G001330	SB10G001320	BD5G15930	0.0847071	0.0296998	0.0503167	Conservation
	SB10G009960	SB02G023490	BD1G43705	0.0485256	0.0523425	0.049988	Conservation
	SB08G020140	SB08G020060	BD4G02810	0.0326171	0.0899719	0.0516615	Conservation
	SB02G033510	SB02G033515	BD1G27356	0.105139	0.122609	0.107593	Conservation
	SB01G002720	SB01G002700	BD3G07980	0.310001	0.73082	0.305012	Specialization
	SB09G003890	SB05G006893	BD4G20930	0.129031	0.130147	0.121895	Conservation
	SB06G003300	SB06G003310	BD5G04577	0.0615163	0.0940205	0.0727636	Conservation
	SB04G008480	SB10G021735	BD3G09013	0.204175	0.474964	0.233772	Specialization
	SB01G030470	SB09G019906	BD3G32180	0.0682336	0.0787197	0.0683898	Conservation
	SB02G038350	SB02G038345	BD1G22590	0.12139	0.0652822	0.0858247	Conservation
	SB03G047510	SB03G000990	BD2G62630	0.157513	0.0539308	0.0882207	Conservation
	SB09G016480	SB09G007230	BD2G29350	0.045704	0.182187	0.0671601	Neofunctionalization(Child)
	SB10G009260	SB04G028780	BD1G44120	0.321537	0.345981	0.318484	Specialization
	SB09G025160	SB09G025185	BD2G20250	0.144015	0.150074	0.136645	Conservation
	SB01G038765	SB07G024190	BD1G65850	0.147287	0.147008	0.139685	Conservation
	SB02G009180	SB04G004170	BD4G19610	0.99284	1.17893	1.04994	Specialization
	SB01G028110	SB07G019070	BD3G34370	0.0525552	0.0933398	0.0542023	Conservation
	SB04G034570	SB04G034560	BD3G57580	0.115192	0.145868	0.125987	Conservation
	SB01G002610	SB01G002595	BD1G03220	0.116456	0.224759	0.131968	Neofunctionalization(Child)
	SB09G029780	SB09G029770	BD3G01310	0.0500121	0.0474474	0.0470559	Conservation
	SB04G029950	SB05G003970	BD3G53310	0.104508	0.107698	0.101668	Conservation
	SB02G026120	SB02G026125	BD4G31640	0.0728287	0.0660906	0.0671753	Conservation
	SB04G004420	SB04G004416	BD3G04900	0.0515167	0.423781	0.0561063	Neofunctionalization(Child)
	SB05G002180	SB05G002190	BD4G43517	0.0449056	0.114162	0.0683025	Conservation
	SB01G009960	SB01G009970	BD1G10550	0.0409706	0.340281	0.0597043	Neofunctionalization(Child)
	SB08G015280	SB03G044450	BD4G07110	0.0476563	0.0889098	0.0533627	Conservation
	SB01G044460	SB08G017075	BD4G05710	0.0307693	0.184168	0.0697912	Neofunctionalization(Child)
	SB09G022245	SB09G022240	BD4G06441	0.694357	0.195307	0.228836	Specialization
	SB08G013180	SB06G014270	BD4G07630	0.0796002	0.350712	0.0765303	Neofunctionalization(Child)
	SB07G015150	SB03G031820	BD3G22010	0.0562584	0.0663961	0.0608141	Conservation
	SB07G024450	SB07G024440	BD3G42680	0.0884005	0.124721	0.103454	Conservation
	SB03G000940	SB05G005101	BD2G07660	0.177536	1.00929	0.177532	Neofunctionalization(Child)
	SB06G021590	SB04G025750	BD3G48520	0.0640855	0.0579513	0.0585729	Conservation
	SB10G028620	SB07G003670	BD3G16690	0.0552618	0.0591216	0.0546016	Conservation
	SB05G002290	SB08G001530	BD4G26480	0.0721996	0.146334	0.0754005	Conservation
	SB02G004740	SB02G000480	BD1G55250	0.0824538	0.108552	0.0903548	Conservation
	SB01G006570	SB06G016140	BD4G35010	0.0674227	0.0703937	0.0646766	Conservation
	SB08G001730	SB05G001750	BD4G43930	0.115725	0.171555	0.121787	Conservation
	SB08G018810	SB07G026500	BD4G04280	0.716504	0.665683	0.683094	Specialization
	SB02G024420	SB07G004440	BD3G16010	0.186264	0.252223	0.150836	Subfunctionalization
	SB04G004790	SB09G021970	BD2G39750	0.0450545	0.160788	0.0832972	Conservation
	SB06G023420	SB06G025460	BD5G16530	0.0573374	0.0470288	0.0462735	Conservation
	SB06G018500	SB04G028110	BD3G59490	0.121535	0.219923	0.147084	Neofunctionalization(Child)
	SB03G002230	SB10G001360	BD1G50610	0.0758242	0.12767	0.0803574	Conservation
	SB06G003580	SB06G003570	BD5G04673	0.0816344	0.0377097	0.0390819	Conservation
	SB04G002420	SB04G002415	BD3G02740	0.106411	0.11399	0.10485	Conservation
	SB06G014460	SB03G044485	BD5G08650	0.434563	0.658801	0.53673	Specialization
	SB04G037120	SB04G037110	BD3G55260	0.0540766	0.0525345	0.0492004	Conservation
	SB02G043810	SB02G002970	BD1G16770	0.116644	0.0627179	0.0814984	Conservation
	SB09G001180	SB09G001176	BD2G39150	0.0843002	0.0999776	0.0888517	Conservation
	SB07G028170	SB02G028060	BD4G33430	0.978033	0.313673	0.284709	Specialization
	SB07G026280	SB06G025800	BD3G41180	0.119862	0.115216	0.104359	Conservation
	SB09G003580	SB01G042960	BD1G70050	0.157815	0.149287	0.148325	Conservation
	SB04G011040	SB10G009050	BD3G10380	0.0787317	0.137838	0.0842896	Conservation
	SB02G011900	SB02G011895	BD4G38440	0.0909349	0.299479	0.104056	Neofunctionalization(Child)
	SB03G007110	SB03G033580	BD2G02180	0.0900607	0.0631721	0.0677165	Conservation
	SB03G009500	SB03G005200	BD2G08820	0.173121	0.154834	0.159654	Conservation
	SB01G044870	SB01G004040	BD1G72310	0.0628724	0.0599346	0.0602495	Conservation
	SB08G020025	SB02G039315	BD4G02910	0.136945	0.281395	0.148737	Neofunctionalization(Child)
	SB06G025620	SB06G025630	BD5G18610	0.0793296	0.101143	0.0877382	Conservation
	SB01G008100	SB01G008090	BD1G08620	0.0549854	0.0884798	0.0661517	Conservation
	SB03G031150	SB03G030980	BD1G52374	0.694126	0.152228	0.189448	Neofunctionalization(Parent)
	SB04G006060	SB04G006040	BD3G06540	0.0537753	0.0329979	0.0403846	Conservation
	SB07G021880	SB04G009940	BD1G71660	0.0319242	0.0325263	0.0314863	Conservation
	SB03G010220	SB03G010210	BD2G09637	0.126864	0.187873	0.138208	Neofunctionalization(Child)
	SB04G022740	SB02G012652	BD3G45840	0.099257	0.215851	0.123443	Neofunctionalization(Child)
	SB10G022560	SB04G003580	BD1G37520	0.08225	0.0490025	0.0579243	Conservation
	SB10G029670	SB04G007903	BD1G34890	0.0490041	0.28688	0.0654757	Neofunctionalization(Child)
	SB01G030510	SB01G030505	BD1G77160	0.0640155	0.109446	0.0685594	Conservation
	SB02G041500	SB01G029360	BD5G07310	0.0886214	0.0719951	0.0774171	Conservation
	SB03G002410	SB02G043990	BD2G62300	0.079867	0.0739584	0.0721276	Conservation
	SB03G033415	SB03G004460	BD2G48720	0.0860936	0.0553922	0.0453275	Conservation
	SB09G029310	SB09G029300	BD2G15690	0.340668	0.267741	0.248821	Specialization
	SB08G021960	SB01G002120	BD3G48870	0.0642119	0.0701827	0.0653615	Conservation
	SB05G019560	SB04G021600	BD4G17390	0.0321999	0.0476787	0.0300789	Conservation
	SB10G030020	SB10G029990	BD1G35070	0.0528666	0.0468333	0.0483858	Conservation
	SB07G001580	SB07G001583	BD3G13757	0.11527	0.223501	0.139723	Neofunctionalization(Child)
	SB06G030400	SB07G004550	BD5G23660	0.0471542	0.147594	0.048493	Conservation
	SB10G025570	SB04G005530	BD1G30850	0.225563	0.235622	0.176453	Subfunctionalization
	SB01G008290	SB02G004150	BD1G08820	0.102529	0.0600595	0.0751734	Conservation
	SB04G037960	SB01G017880	BD3G56120	0.0843333	0.532797	0.140538	Neofunctionalization(Child)
	SB03G042230	SB03G046610	BD2G57330	0.080471	0.0741886	0.0716289	Conservation
	SB02G009800	SB01G000490	BD1G00887	0.0592545	0.041157	0.0414805	Conservation
	SB09G028170	SB09G022550	BD2G16910	0.0979998	0.0953491	0.0953273	Conservation
	SB06G004530	SB05G005320	BD5G05162	0.0538721	0.0974422	0.0622862	Conservation
	SB02G028370	SB07G027795	BD4G33727	0.122398	0.231482	0.136371	Neofunctionalization(Child)
	SB03G025400	SB06G028295	BD2G41220	0.0362354	0.163252	0.0335611	Conservation
	SB10G004010	SB10G004013	BD1G48757	0.0443286	0.502946	0.0730092	Neofunctionalization(Child)
	SB10G029280	SB04G003040	BD0G00310	0.110518	0.161856	0.113982	Conservation
	SB08G002510	SB01G032070	BD1G27890	0.132645	0.0734281	0.0927597	Conservation
	SB08G005160	SB03G029710	BD4G40900	0.0810716	0.116795	0.0949761	Conservation
	SB10G023810	SB10G023800	BD1G36350	0.102168	0.11624	0.105632	Conservation
	SB10G031060	SB09G025240	BD1G32500	0.0654067	0.106435	0.0804673	Conservation
	SB06G033930	SB07G022805	BD3G20590	0.0871314	0.131336	0.0908622	Conservation
	SB07G027870	SB02G028260	BD4G33650	0.0448863	0.0737609	0.0577198	Conservation
	SB10G031135	SB01G013846	BD1G29464	0.122673	0.20681	0.127847	Neofunctionalization(Child)
	SB08G020870	SB03G011110	BD2G10490	0.0788276	0.10054	0.0852062	Conservation
	SB06G014760	SB06G014770	BD4G39027	0.0824883	0.0764197	0.0784024	Conservation
	SB09G019330	SB09G019325	BD2G26620	0.223433	0.219583	0.221257	Specialization
	SB01G001810	SB07G020896	BD1G02220	0.0288193	0.142169	0.044181	Conservation
	SB01G035720	SB01G035700	BD1G62800	0.0908504	0.165714	0.110036	Conservation
	SB02G002780	SB05G020715	BD1G58240	0.0435921	0.0502546	0.0413907	Conservation
	SB09G007185	SB09G007182	BD2G31967	0.207886	0.26031	0.212267	Specialization
	SB10G026990	SB01G049170	BD1G32410	0.122538	0.14172	0.120326	Conservation
	SB03G026770	SB03G026760	BD2G42517	0.961791	0.943062	0.952065	Specialization
	SB02G029810	SB02G029813	BD4G21770	0.084143	0.106235	0.0944765	Conservation
	SB10G026366	SB10G026360	BD4G14610	0.067264	0.0777013	0.0701715	Conservation
	SB01G037270	SB01G037250	BD1G64267	0.0648951	0.0545905	0.0548891	Conservation
	SB04G003360	SB03G001900	BD3G03680	0.0771343	0.0681388	0.0713116	Conservation
	SB07G005940	SB07G005960	BD1G08940	0.115817	0.18314	0.138367	Neofunctionalization(Child)
	SB08G001160	SB05G002540	BD4G43130	0.092152	0.0575721	0.0558237	Conservation
	SB08G022800	SB02G040810	BD1G19920	0.189758	0.0555794	0.0954736	Neofunctionalization(Parent)
	SB01G042440	SB03G027133	BD1G69520	0.0445633	0.168179	0.0663687	Conservation
	SB08G000310	SB05G000290	BD3G05370	0.157352	0.219227	0.173817	Neofunctionalization(Child)
	SB01G010575	SB01G010570	BD1G11200	0.123096	0.0714753	0.0854741	Conservation
	SB07G022470	SB07G022460	BD3G37630	0.105235	0.124118	0.112412	Conservation
	SB06G018840	SB01G031580	BD4G09437	0.0741482	0.0613023	0.0667903	Conservation
	SB07G013790	SB07G013800	BD4G08887	0.0485405	0.0886108	0.0601092	Conservation
	SB02G023660	SB10G001930	BD4G29390	0.142775	0.199185	0.13901	Neofunctionalization(Child)
	SB03G026690	SB03G026680	BD2G42430	0.0474465	0.080734	0.057983	Conservation
	SB03G008280	SB03G001000	BD2G01010	0.108219	0.161259	0.112461	Conservation
	SB06G026130	SB01G032865	BD5G19070	0.0472779	0.59616	0.0860924	Neofunctionalization(Child)
	SB01G015280	SB01G032660	BD1G15180	0.0588554	0.065243	0.0586448	Conservation
	SB03G026160	SB03G026150	BD2G42017	0.0553756	0.0902354	0.0529429	Conservation
	SB09G026340	SB04G036190	BD3G54360	0.0523541	0.0537021	0.0527163	Conservation
	SB01G004016	SB02G022670	BD1G04550	0.0829473	0.0730198	0.0515139	Conservation
	SB10G008390	SB08G015131	BD1G41750	0.547699	0.42353	0.471114	Specialization
	SB03G031980	SB03G031975	BD2G47320	0.0897137	0.0989247	0.092056	Conservation
	SB01G032530	SB09G029010	BD1G59990	0.0854509	0.115258	0.080548	Conservation
	SB02G020910	SB02G020900	BD4G27850	0.0640095	0.223522	0.0978554	Neofunctionalization(Child)
	SB06G029930	SB06G029940	BD5G23210	0.0423682	0.352189	0.0643436	Neofunctionalization(Child)
	SB01G002780	SB02G007280	BD1G03340	0.148126	0.10313	0.120197	Conservation
	SB06G018560	SB03G031320	BD3G58172	0.0820632	0.0537467	0.0639162	Conservation
	SB08G003500	SB05G003420	BD4G42120	0.522672	0.191947	0.358008	Specialization
